# Supplementary material for: Highly Sensitive Multiplex Detection of Molecular Biomarkers Using Hybridization Chain Reaction in an Encoded Particle Microfluidic Platform
Source: Biosensors (Basel). 2023 Jan 6;13(1):100. doi: 10.3390/bios13010100 (PMC9856145; doi:10.3390/bios13010100)
Supplement: Supplementary file 1 [file biosensors-13-00100-s001.zip]

Archive with 1 entries (1 files):
- biosensors-2085255-supplementary.pdf
